# Supplementary material for: Varied Responses to a High m.3243A>G Mutation Load and Respiratory Chain Dysfunction in Patient-Derived Cardiomyocytes
Source: Cells. 2022 Aug 19;11(16):2593. doi: 10.3390/cells11162593 (PMC9406376; doi:10.3390/cells11162593)
Supplement: Supplementary file 1 [file cells-11-02593-s001.zip]

Archive with 1 entries (1 files):
- cells-1805923-supplementary.pdf
